# Supplementary material for: PGPR-Soil Microbial Communities’ Interactions and Their Influence on Wheat Growth Promotion and Resistance Induction against Mycosphaerella graminicola
Source: Biology (Basel). 2023 Nov 10;12(11):1416. doi: 10.3390/biology12111416 (PMC10669164; doi:10.3390/biology12111416)
Supplement: Supplementary file 1 [file biology-12-01416-s001.zip]

Archive with 1 entries (1 files):
- biology-2702625-supplementary.xlsx
