# Supplementary material for: PGPR-Soil Microbial Communities’ Interactions and Their Influence on Wheat Growth Promotion and Resistance Induction against Mycosphaerella graminicola
Source: Biology (Basel). 2023 Nov 10;12(11):1416. doi: 10.3390/biology12111416 (PMC10669164; doi:10.3390/biology12111416)
Supplement: Supplementary file 1 [file biology-12-01416-s001.zip › biology-2702625-supplementary.xlsx]

## Sheet: Feuil1
PermANOVA on bacterial indices								PermANOVA on Fungal indices
	Df	SumOfSqs	R2	F	Pr(>F)				Df	SumOfSqs	R2	F	Pr(>F)
Compartment (rhizosphere vs endophyte) (F1)	1	3.0750	0.70017	115.9213	0.001	***		Compartment (rhizosphere vs endophyte) (F1)	1	7.3850	0.90165	428.5527	0.001	***
Inoculation (F2)	3	0.1856	0.04226	2.3323	0.083	.		Inoculation (F2)	3	0.0931	0.01136	1.8003	0.139
Cultivar (F3)	1	0.0201	0.00457	0.7562	0.425			Cultivar (F3)	1	0.0058	0.00070	0.3340	0.630
F1 x F2	3	0.1657	0.03772	2.0817	0.092	.		F1 x F2	3	0.0968	0.01181	1.8716	0.140
F1 x F3	1	0.0556	0.01267	2.0970	0.124			F1 x F3	1	0.0069	0.00084	0.3980	0.546
F2 x F3	3	0.0224	0.00509	0.2809	0.917			F2 x F3	3	0.0285	0.00348	0.5521	0.685
F1 x F2 x F3	3	0.0452	0.01029	0.5676	0.697			F1 x F2 x F3	3	0.0403	0.00492	0.7801	0.513
Residual	31	0.8223	0.18724					Residual	31	0.5342	0.06522
Total	46	4.3918	1.00000					Total	46	8.1905	1.00000
PermANOVA on bacterial community structure								PermANOVA on fungal community structure
	Df	SumOfSqs	R2	F	Pr(>F)				Df	SumOfSqs	R2	F	Pr(>F)
Compartment (rhizosphere vs endophyte) (F1)	1	1.56436	0.87553	544.4754	0.001	***		Compartment (rhizosphere vs endophyte) (F1)	1	0.50528	0.23141	12.7918	0.001	***
Inoculation (F2)	3	0.03331	0.01864	3.8643	0.017	*		Inoculation (F2)	3	0.21287	0.09749	1.7963	0.116
Cultivar (F3)	1	0.02781	0.01556	9.6777	0.005	**		Cultivar (F3)	1	0.00529	0.00242	0.1339	0.872
F1 x F2	3	0.02706	0.01515	3.1399	0.036	*		F1 x F2	3	0.09453	0.04330	0.7977	0.568
F1 x F3	1	0.01001	0.00560	3.4844	0.075	.		F1 x F3	1	0.01750	0.00802	0.4431	0.665
F2 x F3	3	0.00016	0.00009	0.0186	0.999			F2 x F3	3	0.05718	0.02619	0.4825	0.820
F1 x F2 x F3	3	0.03497	0.01957	4.0572	0.008	**		F1 x F2 x F3	3	0.06629	0.03036	0.5594	0.730
Residual	31	0.08907	0.04985					Residual	31	1.22452	0.56081
Total	46	1.78675	1.00000					Total	46	2.18346	1.00000
*, p < 0.05; **, p < 0.01; ***, p < 0.001

## Sheet: Feuil2
Contrast:	non_inoculated_Rhizo_Alixan_non_inoculated_Rhizo_Cellule
	average	sd	ratio	ava	avb	cumsum	p
Proteobacteria	0.02604	0.004719	5.518	40.54	45.74	0.371	0.005	**
Patescibacteria	0.015863	0.008884	1.786	18.05	14.87	0.597	0.811
Acidobacteria	0.008308	0.005657	1.469	15.5	14.3	0.716	0.819
Actinobacteria	0.005084	0.003415	1.489	7.41	7.17	0.788	0.968
Chloroflexi	0.004343	0.001172	3.704	5.35	4.48	0.85	0.474
Gemmatimonadetes	0.00289	0.002023	1.428	2.91	3.38	0.891	0.778
Planctomycetes	0.001505	0.001334	1.128	6.08	6.33	0.912	0.996
Firmicutes	0.001503	0.001471	1.022	0.47	0.23	0.934	0.692
Armatimonadetes	0.001139	0.00073	1.56	1.43	1.42	0.95	0.9
Bacteroidetes	0.001031	0.000759	1.359	0.79	0.64	0.965	0.911
Cyanobacteria	0.000571	0.000446	1.281	0.62	0.54	0.973	0.761
WS2	0.000464	0.000245	1.893	0.22	0.31	0.98	0.094	.
Verrucomicrobia	0.000363	0.000333	1.089	0.32	0.26	0.985	0.189
Lentisphaerae	0.000187	0.000139	1.343	0.05	0.02	0.987	0.094	.
FBP	0.000147	0.000104	1.414	0.05	0.04	0.989	0.104
Elusimicrobia	0.000139	0.000104	1.333	0.06	0.07	0.991	0.477
Rokubacteria	0.00011	8.2e-05	1.331	0.01	0.03	0.993	0.361
Nitrospirae	0.000107	6.7e-05	1.593	0.04	0.06	0.995	0.634
Spirochaetes	7.8e-05	6.1e-05	1.28	0.02	0.01	0.996	0.671
Latescibacteria	7e-05	4.3e-05	1.634	0.02	0.03	0.997	0.521
GAL15	6.1e-05	4.2e-05	1.441	0.02	0.02	0.998	0.648
Margulisbacteria	5.5e-05	4.5e-05	1.204	0.01	0.01	0.998	0.08	.
Fibrobacteres	3.5e-05	2.8e-05	1.244	0	0.01	0.999	0.694
WPS.2	3e-05	2.4e-05	1.218	0	0.01	0.999	0.662
Entotheonellaeota	2.9e-05	2.4e-05	1.215	0	0	1	0.759
Synergistetes	1.6e-05	2.4e-05	0.667	0	0	1	0.125
Hydrogenedentes	1.1e-05	1.7e-05	0.667	0	0	1	0.278
Fusobacteria	0	0	NaN	0	0	1	0.262
---
Signif.	codes:	0	‘***’	0.001	‘**’	0.01	‘*’	0.05	‘.’	0.1	‘	’	1
Contrast:	non_inoculated_Rhizo_Alixan_Mix2_Rhizo_Alixan
	average	sd	ratio	ava	avb	cumsum	p
Patescibacteria	0.015901	0.010757	1.478200	18.050000	14.870000	0.264	0.792
Proteobacteria	0.014575	0.014737	0.989000	40.540000	43.360000	0.507	0.294
Actinobacteria	0.007913	0.006025	1.313400	7.410000	5.990000	0.639	0.789
Acidobacteria	0.006410	0.004076	1.572500	15.500000	16.760000	0.745	0.944
Gemmatimonadetes	0.005419	0.002579	2.101100	2.910000	4.000000	0.836	0.261
Planctomycetes	0.002535	0.002612	0.970600	6.080000	6.530000	0.878	0.933
Firmicutes	0.001583	0.001532	1.033100	0.470000	0.230000	0.904	0.627
Chloroflexi	0.001529	0.000857	1.783300	5.350000	5.160000	0.929	0.975
Armatimonadetes	0.001483	0.001172	1.265200	1.430000	1.170000	0.954	0.683
Bacteroidetes	0.001099	0.000726	1.513400	0.790000	0.600000	0.972	0.874
Verrucomicrobia	0.000383	0.000316	1.212400	0.320000	0.280000	0.979	0.153
WS2	0.000231	0.000201	1.147800	0.220000	0.180000	0.983	0.846
Lentisphaerae	0.000185	0.000133	1.392800	0.050000	0.020000	0.986	0.076	.
Cyanobacteria	0.000176	0.000140	1.264700	0.620000	0.610000	0.989	0.998
Elusimicrobia	0.000117	0.000068	1.708600	0.060000	0.060000	0.991	0.720
FBP	0.000099	0.000113	0.877300	0.050000	0.030000	0.992	0.421
Spirochaetes	0.000087	0.000069	1.272000	0.020000	0.020000	0.994	0.491
Rokubacteria	0.000074	0.000071	1.042600	0.010000	0.020000	0.995	0.816
GAL15	0.000074	0.000066	1.119500	0.020000	0.020000	0.996	0.381
Latescibacteria	0.000062	0.000040	1.544400	0.020000	0.020000	0.997	0.655
Nitrospirae	0.000056	0.000044	1.265800	0.040000	0.050000	0.998	0.977
Margulisbacteria	0.000040	0.000031	1.261100	0.010000	0.000000	0.999	0.389
WPS.2	0.000028	0.000024	1.131500	0.000000	0.010000	0.999	0.702
Entotheonellaeota	0.000024	0.000027	0.899000	0.000000	0.000000	1.000	0.854
Fibrobacteres	0.000016	0.000012	1.317500	0.000000	0.000000	1.000	0.939
Hydrogenedentes	0.000010	0.000015	0.666700	0.000000	0.000000	1.000	0.463
Fusobacteria	0.000000	0.000000	NaN	0.000000	0.000000	1.000	0.259
Synergistetes	0.000000	0.000000	NaN	0.000000	0.000000	1.000	0.565
---
Signif.	codes:	0	‘***’	0.001	‘**’	0.01	‘*’	0.05	‘.’	0.1	‘	’	1
Contrast:	non_inoculated_Rhizo_Alixan_Mix2_Rhizo_Cellule
	average	sd	ratio	ava	avb	cumsum	p
Patescibacteria	0.037990	0.005725	6.637000	18.050000	10.450000	0.346	0.004	**
Actinobacteria	0.017620	0.006702	2.630000	7.410000	10.930000	0.506	0.015	*
Proteobacteria	0.013290	0.010651	1.248000	40.540000	43.180000	0.627	0.476
Gemmatimonadetes	0.009550	0.005398	1.770000	2.910000	4.820000	0.714	0.003	**
Acidobacteria	0.008200	0.005087	1.613000	15.500000	13.860000	0.789	0.835
Chloroflexi	0.007150	0.004722	1.514000	5.350000	6.780000	0.854	0.098	.
Planctomycetes	0.006750	0.002972	2.270000	6.080000	7.430000	0.915	0.095	.
Armatimonadetes	0.002890	0.001306	2.212000	1.430000	0.860000	0.942	0.016	*
Bacteroidetes	0.001870	0.000860	2.176000	0.790000	0.420000	0.959	0.522
Firmicutes	0.001470	0.001412	1.038000	0.470000	0.250000	0.972	0.684
Cyanobacteria	0.001340	0.000195	6.853000	0.620000	0.350000	0.984	0.016	*
Verrucomicrobia	0.000420	0.000357	1.170000	0.320000	0.240000	0.988	0.070	.
Lentisphaerae	0.000210	0.000163	1.271000	0.050000	0.010000	0.990	0.029	*
WS2	0.000210	0.000149	1.379000	0.220000	0.200000	0.992	0.900
Elusimicrobia	0.000190	0.000122	1.525000	0.060000	0.030000	0.993	0.115
Rokubacteria	0.000130	0.000073	1.792000	0.010000	0.040000	0.995	0.120
GAL15	0.000110	0.000069	1.547000	0.020000	0.020000	0.996	0.077	.
FBP	0.000100	0.000113	0.873000	0.050000	0.030000	0.996	0.380
Spirochaetes	0.000090	0.000081	1.151000	0.020000	0.000000	0.997	0.382
Nitrospirae	0.000080	0.000056	1.462000	0.040000	0.030000	0.998	0.823
Latescibacteria	0.000070	0.000047	1.575000	0.020000	0.030000	0.999	0.418
Margulisbacteria	0.000050	0.000038	1.227000	0.010000	0.010000	0.999	0.203
Entotheonellaeota	0.000040	0.000035	1.214000	0.000000	0.010000	1.000	0.384
Fibrobacteres	0.000020	0.000018	1.366000	0.000000	0.000000	1.000	0.838
WPS.2	0.000020	0.000022	0.942000	0.000000	0.000000	1.000	0.877
Synergistetes	0.000010	0.000015	0.667000	0.000000	0.000000	1.000	0.454
Fusobacteria	0.000000	0.000000	NaN	0.000000	0.000000	1.000	0.264
Hydrogenedentes	0.000000	0.000000	NaN	0.000000	0.000000	1.000	0.558
---
Signif.	codes:	0	‘***’	0.001	‘**’	0.01	‘*’	0.05	‘.’	0.1	‘	’	1
Contrast:	non_inoculated_Rhizo_Alixan_Mix3_Rhizo_Alixan
	average	sd	ratio	ava	avb	cumsum	p
Patescibacteria	0.018432	0.013643	1.351000	18.050000	14.650000	0.264	0.651
Proteobacteria	0.014746	0.007304	2.019000	40.540000	43.480000	0.476	0.269
Actinobacteria	0.009170	0.006993	1.311300	7.410000	7.650000	0.608	0.701
Acidobacteria	0.007238	0.004834	1.497200	15.500000	15.180000	0.711	0.919
Planctomycetes	0.004632	0.002790	1.660200	6.080000	6.740000	0.778	0.496
Gemmatimonadetes	0.004112	0.003385	1.214700	2.910000	3.630000	0.837	0.451
Chloroflexi	0.002956	0.001485	1.990300	5.350000	5.370000	0.879	0.694
Bacteroidetes	0.002755	0.001388	1.984800	0.790000	0.240000	0.919	0.153
Armatimonadetes	0.002091	0.001564	1.336700	1.430000	1.270000	0.949	0.211
Firmicutes	0.001529	0.001191	1.283700	0.470000	0.380000	0.971	0.657
WS2	0.000409	0.000259	1.579600	0.220000	0.270000	0.977	0.270
Verrucomicrobia	0.000352	0.000302	1.167300	0.320000	0.270000	0.982	0.240
Cyanobacteria	0.000324	0.000202	1.606300	0.620000	0.670000	0.986	0.959
Lentisphaerae	0.000202	0.000149	1.351500	0.050000	0.020000	0.989	0.037	*
Elusimicrobia	0.000132	0.000085	1.558000	0.060000	0.050000	0.991	0.544
FBP	0.000124	0.000119	1.041400	0.050000	0.030000	0.993	0.251
Nitrospirae	0.000104	0.000094	1.098600	0.040000	0.030000	0.994	0.664
Spirochaetes	0.000091	0.000061	1.483800	0.020000	0.030000	0.996	0.393
Latescibacteria	0.000085	0.000069	1.229000	0.020000	0.000000	0.997	0.233
GAL15	0.000063	0.000035	1.790200	0.020000	0.020000	0.998	0.618
WPS.2	0.000051	0.000049	1.046600	0.000000	0.010000	0.998	0.188
Rokubacteria	0.000036	0.000025	1.466200	0.010000	0.010000	0.999	0.991
Margulisbacteria	0.000034	0.000044	0.767000	0.010000	0.000000	0.999	0.580
Entotheonellaeota	0.000024	0.000024	0.992000	0.000000	0.000000	1.000	0.840
Fibrobacteres	0.000015	0.000012	1.235800	0.000000	0.000000	1.000	0.933
Fusobacteria	0.000000	0.000000	NaN	0.000000	0.000000	1.000	0.250
Hydrogenedentes	0.000000	0.000000	NaN	0.000000	0.000000	1.000	0.572
Synergistetes	0.000000	0.000000	NaN	0.000000	0.000000	1.000	0.607
---
Signif.	codes:	0	‘***’	0.001	‘**’	0.01	‘*’	0.05	‘.’	0.1	‘	’	1
Contrast:	non_inoculated_Rhizo_Alixan_Mix3_Rhizo_Cellule
	average	sd	ratio	ava	avb	cumsum	p
Patescibacteria	0.026991	0.014897	1.811800	18.050000	14.320000	0.300	0.073	.
Proteobacteria	0.021144	0.009106	2.322100	40.540000	44.760000	0.536	0.023	*
Actinobacteria	0.010827	0.007793	1.389400	7.410000	9.290000	0.656	0.454
Acidobacteria	0.010274	0.007312	1.405200	15.500000	13.480000	0.771	0.513
Firmicutes	0.008076	0.010018	0.806100	0.470000	1.740000	0.861	0.166
Planctomycetes	0.002884	0.001209	2.384500	6.080000	5.510000	0.893	0.891
Chloroflexi	0.002625	0.002206	1.190000	5.350000	4.830000	0.922	0.758
Gemmatimonadetes	0.001877	0.001491	1.258900	2.910000	2.910000	0.943	0.955
Armatimonadetes	0.001779	0.001399	1.271900	1.430000	1.130000	0.963	0.466
Bacteroidetes	0.001285	0.000821	1.565200	0.790000	0.780000	0.977	0.804
Cyanobacteria	0.000424	0.000270	1.568300	0.620000	0.540000	0.982	0.902
Verrucomicrobia	0.000417	0.000342	1.218800	0.320000	0.250000	0.986	0.071	.
WS2	0.000202	0.000155	1.299200	0.220000	0.240000	0.989	0.901
Lentisphaerae	0.000181	0.000147	1.232600	0.050000	0.020000	0.991	0.112
Elusimicrobia	0.000149	0.000107	1.389600	0.060000	0.040000	0.992	0.388
FBP	0.000142	0.000131	1.084800	0.050000	0.030000	0.994	0.128
Nitrospirae	0.000096	0.000062	1.554300	0.040000	0.030000	0.995	0.732
Spirochaetes	0.000090	0.000065	1.380600	0.020000	0.010000	0.996	0.432
GAL15	0.000073	0.000048	1.504000	0.020000	0.010000	0.997	0.397
Latescibacteria	0.000068	0.000026	2.640300	0.020000	0.020000	0.997	0.566
Rokubacteria	0.000058	0.000036	1.611800	0.010000	0.020000	0.998	0.899
Entotheonellaeota	0.000057	0.000046	1.239300	0.000000	0.010000	0.999	0.110
WPS.2	0.000036	0.000038	0.941800	0.000000	0.010000	0.999	0.550
Margulisbacteria	0.000032	0.000048	0.666700	0.010000	0.000000	1.000	0.617
Hydrogenedentes	0.000023	0.000035	0.666700	0.000000	0.000000	1.000	0.115
Fibrobacteres	0.000014	0.000010	1.363900	0.000000	0.000000	1.000	0.939
Synergistetes	0.000011	0.000016	0.666700	0.000000	0.000000	1.000	0.300
Fusobacteria	0.000000	0.000000	NaN	0.000000	0.000000	1.000	0.264
---
Signif.	codes:	0	‘***’	0.001	‘**’	0.01	‘*’	0.05	‘.’	0.1	‘	’	1
Contrast:	non_inoculated_Rhizo_Alixan_PB2_Rhizo_Alixan
	average	sd	ratio	ava	avb	cumsum	p
Proteobacteria	0.020926	0.008320	2.515000	40.540000	44.720000	0.258	0.023	*
Acidobacteria	0.018246	0.003790	4.814000	15.500000	11.850000	0.483	0.012	*
Patescibacteria	0.011886	0.006877	1.728000	18.050000	17.770000	0.630	0.960
Firmicutes	0.007228	0.008180	0.884000	0.470000	1.700000	0.719	0.276
Actinobacteria	0.005424	0.002810	1.930000	7.410000	7.600000	0.786	0.958
Chloroflexi	0.004119	0.001951	2.112000	5.350000	4.530000	0.837	0.472
Planctomycetes	0.004038	0.003063	1.319000	6.080000	5.770000	0.887	0.619
Armatimonadetes	0.002334	0.001453	1.606000	1.430000	0.980000	0.916	0.081	.
Bacteroidetes	0.002083	0.001630	1.278000	0.790000	0.660000	0.941	0.414
Gemmatimonadetes	0.001862	0.001397	1.333000	2.910000	3.040000	0.964	0.946
Cyanobacteria	0.000671	0.000439	1.526000	0.620000	0.730000	0.973	0.602
Verrucomicrobia	0.000440	0.000366	1.203000	0.320000	0.240000	0.978	0.047	*
Lentisphaerae	0.000218	0.000153	1.425000	0.050000	0.020000	0.981	0.021	*
Elusimicrobia	0.000212	0.000123	1.717000	0.060000	0.020000	0.983	0.037	*
WS2	0.000207	0.000162	1.272000	0.220000	0.200000	0.986	0.896
Fibrobacteres	0.000203	0.000222	0.914000	0.000000	0.040000	0.989	0.019	*
FBP	0.000179	0.000132	1.351000	0.050000	0.020000	0.991	0.015	*
Nitrospirae	0.000163	0.000096	1.691000	0.040000	0.020000	0.993	0.096	.
Rokubacteria	0.000153	0.000079	1.932000	0.010000	0.030000	0.995	0.031	*
Spirochaetes	0.000095	0.000080	1.177000	0.020000	0.020000	0.996	0.314
GAL15	0.000089	0.000070	1.261000	0.020000	0.000000	0.997	0.247
Latescibacteria	0.000074	0.000063	1.159000	0.020000	0.010000	0.998	0.456
Fusobacteria	0.000071	0.000106	0.667000	0.000000	0.010000	0.999	0.001	***
WPS.2	0.000045	0.000030	1.488000	0.000000	0.010000	0.999	0.304
Margulisbacteria	0.000037	0.000040	0.930000	0.010000	0.000000	1.000	0.454
Entotheonellaeota	0.000028	0.000031	0.882000	0.000000	0.000000	1.000	0.745
Hydrogenedentes	0.000000	0.000000	NaN	0.000000	0.000000	1.000	0.571
Synergistetes	0.000000	0.000000	NaN	0.000000	0.000000	1.000	0.581
---
Signif.	codes:	0	‘***’	0.001	‘**’	0.01	‘*’	0.05	‘.’	0.1	‘	’	1
Contrast:	non_inoculated_Rhizo_Alixan_PB2_Rhizo_Cellule
	average	sd	ratio	ava	avb	cumsum	p
Proteobacteria	0.020439	0.006040	3.384000	40.540000	44.620000	0.281	0.026	*
Patescibacteria	0.015560	0.011255	1.383000	18.050000	15.240000	0.495	0.801
Acidobacteria	0.011318	0.004942	2.290000	15.500000	13.240000	0.651	0.388
Actinobacteria	0.009627	0.006334	1.520000	7.410000	9.160000	0.783	0.655
Armatimonadetes	0.002898	0.001330	2.179000	1.430000	0.850000	0.823	0.013	*
Planctomycetes	0.002812	0.001969	1.428000	6.080000	6.030000	0.862	0.887
Chloroflexi	0.002418	0.001592	1.518000	5.350000	4.880000	0.895	0.854
Bacteroidetes	0.001965	0.001851	1.061000	0.790000	1.060000	0.922	0.455
Gemmatimonadetes	0.001924	0.001221	1.576000	2.910000	2.960000	0.948	0.957
Firmicutes	0.001810	0.001515	1.195000	0.470000	0.580000	0.973	0.518
Cyanobacteria	0.000453	0.000286	1.581000	0.620000	0.640000	0.979	0.897
Verrucomicrobia	0.000312	0.000206	1.518000	0.320000	0.310000	0.984	0.270
WS2	0.000224	0.000176	1.273000	0.220000	0.180000	0.987	0.875
Lentisphaerae	0.000192	0.000145	1.319000	0.050000	0.020000	0.989	0.062	.
Elusimicrobia	0.000160	0.000110	1.455000	0.060000	0.030000	0.992	0.295
FBP	0.000098	0.000098	1.000000	0.050000	0.040000	0.993	0.404
Spirochaetes	0.000093	0.000074	1.264000	0.020000	0.020000	0.994	0.368
Latescibacteria	0.000086	0.000066	1.293000	0.020000	0.020000	0.995	0.224
GAL15	0.000068	0.000030	2.232000	0.020000	0.010000	0.996	0.501
Nitrospirae	0.000067	0.000054	1.243000	0.040000	0.050000	0.997	0.930
Rokubacteria	0.000054	0.000050	1.072000	0.010000	0.020000	0.998	0.941
Fibrobacteres	0.000054	0.000028	1.910000	0.000000	0.010000	0.999	0.314
Entotheonellaeota	0.000041	0.000036	1.145000	0.000000	0.010000	0.999	0.382
Margulisbacteria	0.000036	0.000037	0.964000	0.010000	0.000000	1.000	0.565
WPS.2	0.000022	0.000016	1.425000	0.000000	0.000000	1.000	0.824
Fusobacteria	0.000000	0.000000	NaN	0.000000	0.000000	1.000	0.232
Hydrogenedentes	0.000000	0.000000	NaN	0.000000	0.000000	1.000	0.615
Synergistetes	0.000000	0.000000	NaN	0.000000	0.000000	1.000	0.606
---
Signif.	codes:	0	‘***’	0.001	‘**’	0.01	‘*’	0.05	‘.’	0.1	‘	’	1
Contrast:	non_inoculated_Rhizo_Cellule_Mix2_Rhizo_Alixan
	average	sd	ratio	ava	avb	cumsum	p
Proteobacteria	0.017010	0.009048	1.879900	45.740000	43.360000	0.283	0.103
Acidobacteria	0.012428	0.008369	1.485000	14.300000	16.760000	0.489	0.204
Patescibacteria	0.010799	0.007233	1.493000	14.870000	14.870000	0.669	0.977
Actinobacteria	0.006210	0.003612	1.719400	7.170000	5.990000	0.772	0.928
Chloroflexi	0.003399	0.001484	2.290600	4.480000	5.160000	0.829	0.584
Gemmatimonadetes	0.003384	0.002211	1.530700	3.380000	4.000000	0.885	0.642
Planctomycetes	0.002155	0.002053	1.049700	6.330000	6.530000	0.921	0.968
Armatimonadetes	0.001256	0.000690	1.820900	1.420000	1.170000	0.942	0.858
WS2	0.000651	0.000248	2.626300	0.310000	0.180000	0.952	0.004	**
Firmicutes	0.000606	0.000288	2.102500	0.230000	0.230000	0.962	0.880
Bacteroidetes	0.000592	0.000425	1.392200	0.640000	0.600000	0.972	0.991
Cyanobacteria	0.000553	0.000404	1.366300	0.540000	0.610000	0.981	0.752
Verrucomicrobia	0.000252	0.000124	2.038200	0.260000	0.280000	0.986	0.486
Elusimicrobia	0.000119	0.000081	1.475400	0.070000	0.060000	0.988	0.695
Rokubacteria	0.000104	0.000074	1.401400	0.030000	0.020000	0.989	0.463
FBP	0.000102	0.000068	1.513100	0.040000	0.030000	0.991	0.396
Nitrospirae	0.000094	0.000040	2.372500	0.060000	0.050000	0.993	0.736
Lentisphaerae	0.000093	0.000064	1.449900	0.020000	0.020000	0.994	0.650
GAL15	0.000067	0.000039	1.723100	0.020000	0.020000	0.995	0.513
Spirochaetes	0.000066	0.000049	1.346800	0.010000	0.020000	0.996	0.837
Margulisbacteria	0.000052	0.000034	1.529900	0.010000	0.000000	0.997	0.138
Fibrobacteres	0.000048	0.000030	1.627200	0.010000	0.000000	0.998	0.383
Latescibacteria	0.000042	0.000032	1.309900	0.030000	0.020000	0.999	0.922
WPS.2	0.000027	0.000021	1.278500	0.010000	0.010000	0.999	0.714
Entotheonellaeota	0.000021	0.000018	1.148500	0.000000	0.000000	1.000	0.899
Synergistetes	0.000016	0.000024	0.666700	0.000000	0.000000	1.000	0.099	.
Hydrogenedentes	0.000015	0.000017	0.889500	0.000000	0.000000	1.000	0.267
Fusobacteria	0.000000	0.000000	NaN	0.000000	0.000000	1.000	0.238
---
Signif.	codes:	0	‘***’	0.001	‘**’	0.01	‘*’	0.05	‘.’	0.1	‘	’	1
Contrast:	non_inoculated_Rhizo_Cellule_Mix2_Rhizo_Cellule
	average	sd	ratio	ava	avb	cumsum	p
Patescibacteria	0.022129	0.010028	2.207000	14.870000	10.450000	0.238	0.331
Actinobacteria	0.018822	0.003482	5.406000	7.170000	10.930000	0.440	0.012	*
Proteobacteria	0.014041	0.009725	1.444000	45.740000	43.180000	0.590	0.355
Chloroflexi	0.011492	0.004705	2.443000	4.480000	6.780000	0.714	0.002	**
Gemmatimonadetes	0.007203	0.005444	1.323000	3.380000	4.820000	0.791	0.079	.
Acidobacteria	0.007148	0.005411	1.321000	14.300000	13.860000	0.868	0.903
Planctomycetes	0.005507	0.002964	1.858000	6.330000	7.430000	0.927	0.279
Armatimonadetes	0.002813	0.000575	4.889000	1.420000	0.860000	0.957	0.016	*
Bacteroidetes	0.001079	0.000643	1.678000	0.640000	0.420000	0.969	0.890
Cyanobacteria	0.000945	0.000606	1.558000	0.540000	0.350000	0.979	0.200
WS2	0.000570	0.000241	2.360000	0.310000	0.200000	0.985	0.019	*
Elusimicrobia	0.000234	0.000132	1.768000	0.070000	0.030000	0.987	0.010	**
Firmicutes	0.000223	0.000166	1.345000	0.230000	0.250000	0.990	0.999
Nitrospirae	0.000140	0.000090	1.560000	0.060000	0.030000	0.991	0.258
Verrucomicrobia	0.000138	0.000111	1.239000	0.260000	0.240000	0.993	0.962
FBP	0.000102	0.000069	1.485000	0.040000	0.030000	0.994	0.380
Lentisphaerae	0.000099	0.000065	1.535000	0.020000	0.010000	0.995	0.593
GAL15	0.000097	0.000056	1.746000	0.020000	0.020000	0.996	0.184
Rokubacteria	0.000097	0.000076	1.268000	0.030000	0.040000	0.997	0.577
Spirochaetes	0.000058	0.000040	1.451000	0.010000	0.000000	0.998	0.887
Margulisbacteria	0.000049	0.000036	1.353000	0.010000	0.010000	0.998	0.171
Latescibacteria	0.000043	0.000034	1.277000	0.030000	0.030000	0.999	0.916
Fibrobacteres	0.000041	0.000027	1.538000	0.010000	0.000000	0.999	0.571
Entotheonellaeota	0.000040	0.000030	1.338000	0.000000	0.010000	0.999	0.410
WPS.2	0.000028	0.000023	1.224000	0.010000	0.000000	1.000	0.699
Synergistetes	0.000019	0.000021	0.943000	0.000000	0.000000	1.000	0.093	.
Hydrogenedentes	0.000011	0.000017	0.667000	0.000000	0.000000	1.000	0.295
Fusobacteria	0.000000	0.000000	NaN	0.000000	0.000000	1.000	0.276
---
Signif.	codes:	0	‘***’	0.001	‘**’	0.01	‘*’	0.05	‘.’	0.1	‘	’	1
Contrast:	non_inoculated_Rhizo_Cellule_Mix3_Rhizo_Alixan
	average	sd	ratio	ava	avb	cumsum	p
Patescibacteria	0.014684	0.008372	1.754100	14.870000	14.650000	0.233	0.853
Proteobacteria	0.011540	0.007949	1.451700	45.740000	43.480000	0.416	0.693
Acidobacteria	0.009796	0.006939	1.411800	14.300000	15.180000	0.571	0.585
Actinobacteria	0.008265	0.006218	1.329300	7.170000	7.650000	0.702	0.797
Chloroflexi	0.004414	0.003445	1.281400	4.480000	5.370000	0.772	0.425
Planctomycetes	0.004219	0.002099	2.010400	6.330000	6.740000	0.839	0.560
Gemmatimonadetes	0.003231	0.002533	1.275400	3.380000	3.630000	0.890	0.694
Bacteroidetes	0.001971	0.001248	1.579200	0.640000	0.240000	0.922	0.493
Armatimonadetes	0.001781	0.001511	1.178900	1.420000	1.270000	0.950	0.462
Firmicutes	0.000885	0.000792	1.117600	0.230000	0.380000	0.964	0.823
Cyanobacteria	0.000718	0.000558	1.287300	0.540000	0.670000	0.975	0.528
WS2	0.000322	0.000279	1.157000	0.310000	0.270000	0.981	0.589
Nitrospirae	0.000166	0.000111	1.495300	0.060000	0.030000	0.983	0.078	.
Verrucomicrobia	0.000165	0.000113	1.459200	0.260000	0.270000	0.986	0.875
Elusimicrobia	0.000161	0.000096	1.668900	0.070000	0.050000	0.988	0.264
Rokubacteria	0.000124	0.000095	1.305800	0.030000	0.010000	0.990	0.179
Latescibacteria	0.000102	0.000052	1.956100	0.030000	0.000000	0.992	0.056	.
Lentisphaerae	0.000102	0.000074	1.374600	0.020000	0.020000	0.994	0.569
FBP	0.000095	0.000093	1.025200	0.040000	0.030000	0.995	0.422
Spirochaetes	0.000086	0.000056	1.532900	0.010000	0.030000	0.996	0.509
Margulisbacteria	0.000058	0.000044	1.313600	0.010000	0.000000	0.997	0.044	*
WPS.2	0.000050	0.000041	1.207000	0.010000	0.010000	0.998	0.216
Fibrobacteres	0.000041	0.000029	1.408600	0.010000	0.000000	0.999	0.583
GAL15	0.000034	0.000024	1.417400	0.020000	0.020000	0.999	0.967
Entotheonellaeota	0.000019	0.000017	1.122600	0.000000	0.000000	1.000	0.933
Synergistetes	0.000016	0.000024	0.666700	0.000000	0.000000	1.000	0.100	.
Hydrogenedentes	0.000011	0.000017	0.666700	0.000000	0.000000	1.000	0.283
Fusobacteria	0.000000	0.000000	NaN	0.000000	0.000000	1.000	0.228
---
Signif.	codes:	0	‘***’	0.001	‘**’	0.01	‘*’	0.05	‘.’	0.1	‘	’	1
Contrast:	non_inoculated_Rhizo_Cellule_Mix3_Rhizo_Cellule
	average	sd	ratio	ava	avb	cumsum	p
Patescibacteria	0.022709	0.012148	1.869000	14.870000	14.320000	0.316	0.281
Actinobacteria	0.010603	0.007764	1.366000	7.170000	9.290000	0.463	0.489
Acidobacteria	0.009040	0.006279	1.440000	14.300000	13.480000	0.589	0.732
Proteobacteria	0.007939	0.007426	1.069000	45.740000	44.760000	0.699	0.949
Firmicutes	0.007633	0.011148	0.685000	0.230000	1.740000	0.805	0.245
Planctomycetes	0.004123	0.001190	3.465000	6.330000	5.510000	0.863	0.612
Gemmatimonadetes	0.002794	0.002013	1.388000	3.380000	2.910000	0.902	0.818
Chloroflexi	0.002302	0.001496	1.538000	4.480000	4.830000	0.934	0.843
Armatimonadetes	0.001474	0.001203	1.226000	1.420000	1.130000	0.954	0.712
Bacteroidetes	0.001203	0.001078	1.116000	0.640000	0.780000	0.971	0.848
Cyanobacteria	0.000541	0.000333	1.627000	0.540000	0.540000	0.979	0.810
WS2	0.000344	0.000214	1.611000	0.310000	0.240000	0.983	0.472
Elusimicrobia	0.000190	0.000114	1.666000	0.070000	0.040000	0.986	0.070	.
Nitrospirae	0.000160	0.000101	1.589000	0.060000	0.030000	0.988	0.103
Verrucomicrobia	0.000151	0.000108	1.404000	0.260000	0.250000	0.990	0.923
FBP	0.000138	0.000083	1.653000	0.040000	0.030000	0.992	0.160
Rokubacteria	0.000090	0.000061	1.467000	0.030000	0.020000	0.993	0.668
Lentisphaerae	0.000087	0.000053	1.627000	0.020000	0.020000	0.995	0.691
Spirochaetes	0.000064	0.000040	1.577000	0.010000	0.010000	0.996	0.863
Margulisbacteria	0.000059	0.000048	1.242000	0.010000	0.000000	0.996	0.045	*
GAL15	0.000054	0.000038	1.421000	0.020000	0.010000	0.997	0.755
Entotheonellaeota	0.000050	0.000048	1.036000	0.000000	0.010000	0.998	0.233
Fibrobacteres	0.000043	0.000031	1.413000	0.010000	0.000000	0.998	0.526
WPS.2	0.000041	0.000030	1.375000	0.010000	0.010000	0.999	0.378
Latescibacteria	0.000033	0.000023	1.464000	0.030000	0.020000	0.999	0.972
Hydrogenedentes	0.000027	0.000029	0.932000	0.000000	0.000000	1.000	0.040	*
Synergistetes	0.000020	0.000021	0.937000	0.000000	0.000000	1.000	0.059	.
Fusobacteria	0.000000	0.000000	NaN	0.000000	0.000000	1.000	0.272
---
Signif.	codes:	0	‘***’	0.001	‘**’	0.01	‘*’	0.05	‘.’	0.1	‘	’	1
Contrast:	non_inoculated_Rhizo_Cellule_PB2_Rhizo_Alixan
	average	sd	ratio	ava	avb	cumsum	p
Patescibacteria	0.018798	0.010470	1.795400	14.870000	17.770000	0.286	0.585
Acidobacteria	0.012248	0.008353	1.466300	14.300000	11.850000	0.472	0.267
Proteobacteria	0.008865	0.005140	1.724700	45.740000	44.720000	0.607	0.921
Firmicutes	0.007572	0.008759	0.864400	0.230000	1.700000	0.722	0.279
Planctomycetes	0.004179	0.003766	1.109600	6.330000	5.770000	0.785	0.567
Actinobacteria	0.002680	0.002071	1.294100	7.170000	7.600000	0.826	0.996
Gemmatimonadetes	0.002255	0.001824	1.236600	3.380000	3.040000	0.861	0.910
Bacteroidetes	0.002220	0.001081	2.053900	0.640000	0.660000	0.894	0.342
Armatimonadetes	0.002201	0.001017	2.163700	1.420000	0.980000	0.928	0.169
Chloroflexi	0.001474	0.001121	1.314900	4.480000	4.530000	0.950	0.981
Cyanobacteria	0.001040	0.000690	1.506900	0.540000	0.730000	0.966	0.117
WS2	0.000545	0.000261	2.089500	0.310000	0.200000	0.974	0.030	*
Elusimicrobia	0.000269	0.000118	2.273100	0.070000	0.020000	0.978	0.007	**
Nitrospirae	0.000220	0.000125	1.755300	0.060000	0.020000	0.982	0.006	**
Fibrobacteres	0.000192	0.000205	0.937700	0.010000	0.040000	0.985	0.044	*
Verrucomicrobia	0.000145	0.000126	1.150700	0.260000	0.240000	0.987	0.934
Lentisphaerae	0.000134	0.000103	1.301900	0.020000	0.020000	0.989	0.319
Rokubacteria	0.000130	0.000094	1.382200	0.030000	0.030000	0.991	0.134
FBP	0.000127	0.000118	1.077200	0.040000	0.020000	0.993	0.215
GAL15	0.000093	0.000032	2.936400	0.020000	0.000000	0.994	0.221
Latescibacteria	0.000082	0.000053	1.556800	0.030000	0.010000	0.996	0.275
Spirochaetes	0.000082	0.000064	1.278400	0.010000	0.020000	0.997	0.606
Fusobacteria	0.000071	0.000106	0.666700	0.000000	0.010000	0.998	0.001	***
Margulisbacteria	0.000054	0.000041	1.320100	0.010000	0.000000	0.999	0.084	.
WPS.2	0.000036	0.000027	1.323000	0.010000	0.010000	0.999	0.519
Entotheonellaeota	0.000026	0.000022	1.180900	0.000000	0.000000	1.000	0.820
Synergistetes	0.000016	0.000024	0.666700	0.000000	0.000000	1.000	0.127
Hydrogenedentes	0.000011	0.000017	0.666700	0.000000	0.000000	1.000	0.304
---
Signif.	codes:	0	‘***’	0.001	‘**’	0.01	‘*’	0.05	‘.’	0.1	‘	’	1
Contrast:	non_inoculated_Rhizo_Cellule_PB2_Rhizo_Cellule
	average	sd	ratio	ava	avb	cumsum	p
Patescibacteria	0.012556	0.008462	1.484000	14.870000	15.240000	0.229	0.937
Actinobacteria	0.009946	0.005049	1.970000	7.170000	9.160000	0.410	0.596
Acidobacteria	0.008023	0.006267	1.280000	14.300000	13.240000	0.556	0.834
Proteobacteria	0.007385	0.005158	1.432000	45.740000	44.620000	0.691	0.971
Armatimonadetes	0.002823	0.000628	4.498000	1.420000	0.850000	0.743	0.017	*
Planctomycetes	0.002793	0.002530	1.104000	6.330000	6.030000	0.793	0.911
Gemmatimonadetes	0.002651	0.001804	1.469000	3.380000	2.960000	0.842	0.839
Bacteroidetes	0.002257	0.002185	1.033000	0.640000	1.060000	0.883	0.314
Chloroflexi	0.002048	0.001565	1.309000	4.480000	4.880000	0.920	0.883
Firmicutes	0.001738	0.001648	1.055000	0.230000	0.580000	0.952	0.579
Cyanobacteria	0.000730	0.000536	1.362000	0.540000	0.640000	0.965	0.496
WS2	0.000635	0.000234	2.711000	0.310000	0.180000	0.977	0.005	**
Verrucomicrobia	0.000273	0.000161	1.701000	0.260000	0.310000	0.982	0.351
Elusimicrobia	0.000207	0.000121	1.717000	0.070000	0.030000	0.986	0.049	*
FBP	0.000111	0.000059	1.870000	0.040000	0.040000	0.988	0.314
Nitrospirae	0.000101	0.000071	1.423000	0.060000	0.050000	0.990	0.679
Lentisphaerae	0.000097	0.000059	1.636000	0.020000	0.020000	0.991	0.626
Rokubacteria	0.000097	0.000066	1.475000	0.030000	0.020000	0.993	0.547
Spirochaetes	0.000078	0.000065	1.206000	0.010000	0.020000	0.995	0.676
Latescibacteria	0.000076	0.000046	1.639000	0.030000	0.020000	0.996	0.386
Margulisbacteria	0.000055	0.000038	1.451000	0.010000	0.000000	0.997	0.064	.
Entotheonellaeota	0.000041	0.000027	1.537000	0.000000	0.010000	0.998	0.399
GAL15	0.000040	0.000024	1.653000	0.020000	0.010000	0.998	0.943
Fibrobacteres	0.000035	0.000025	1.386000	0.010000	0.010000	0.999	0.675
WPS.2	0.000026	0.000019	1.411000	0.010000	0.000000	1.000	0.709
Synergistetes	0.000016	0.000024	0.667000	0.000000	0.000000	1.000	0.133
Hydrogenedentes	0.000011	0.000017	0.667000	0.000000	0.000000	1.000	0.292
Fusobacteria	0.000000	0.000000	NaN	0.000000	0.000000	1.000	0.255
---
Signif.	codes:	0	‘***’	0.001	‘**’	0.01	‘*’	0.05	‘.’	0.1	‘	’	1
Contrast:	Mix2_Rhizo_Alixan_Mix2_Rhizo_Cellule
	average	sd	ratio	ava	avb	cumsum	p
Actinobacteria	0.024729	0.004792	5.161000	5.990000	10.930000	0.249	0.001	***
Patescibacteria	0.022091	0.011719	1.885000	14.870000	10.450000	0.472	0.322
Acidobacteria	0.014508	0.005498	2.639000	16.760000	13.860000	0.618	0.063	.
Proteobacteria	0.014357	0.010487	1.369000	43.360000	43.180000	0.762	0.328
Chloroflexi	0.008093	0.004809	1.683000	5.160000	6.780000	0.844	0.028	*
Gemmatimonadetes	0.004887	0.004620	1.058000	4.000000	4.820000	0.893	0.323
Planctomycetes	0.004853	0.003269	1.485000	6.530000	7.430000	0.942	0.434
Armatimonadetes	0.001557	0.000444	3.510000	1.170000	0.860000	0.958	0.628
Cyanobacteria	0.001280	0.000157	8.140000	0.610000	0.350000	0.971	0.019	*
Bacteroidetes	0.000922	0.000473	1.951000	0.600000	0.420000	0.980	0.944
Firmicutes	0.000643	0.000214	3.002000	0.230000	0.250000	0.987	0.890
Verrucomicrobia	0.000281	0.000127	2.214000	0.280000	0.240000	0.989	0.349
WS2	0.000197	0.000152	1.296000	0.180000	0.200000	0.991	0.918
Elusimicrobia	0.000177	0.000094	1.885000	0.060000	0.030000	0.993	0.145
GAL15	0.000110	0.000067	1.655000	0.020000	0.020000	0.994	0.069	.
Rokubacteria	0.000104	0.000065	1.617000	0.020000	0.040000	0.995	0.474
Nitrospirae	0.000099	0.000063	1.570000	0.050000	0.030000	0.996	0.726
Spirochaetes	0.000082	0.000063	1.296000	0.020000	0.000000	0.997	0.605
Lentisphaerae	0.000073	0.000040	1.835000	0.020000	0.010000	0.998	0.796
Latescibacteria	0.000049	0.000037	1.324000	0.020000	0.030000	0.998	0.850
Entotheonellaeota	0.000044	0.000033	1.317000	0.000000	0.010000	0.999	0.309
Margulisbacteria	0.000036	0.000028	1.279000	0.000000	0.010000	0.999	0.525
WPS.2	0.000028	0.000020	1.391000	0.010000	0.000000	0.999	0.706
FBP	0.000025	0.000016	1.571000	0.030000	0.030000	1.000	0.983
Fibrobacteres	0.000020	0.000029	0.667000	0.000000	0.000000	1.000	0.880
Hydrogenedentes	0.000010	0.000015	0.667000	0.000000	0.000000	1.000	0.448
Synergistetes	0.000010	0.000015	0.667000	0.000000	0.000000	1.000	0.446
Fusobacteria	0.000000	0.000000	NaN	0.000000	0.000000	1.000	0.250
---
Signif.	codes:	0	‘***’	0.001	‘**’	0.01	‘*’	0.05	‘.’	0.1	‘	’	1
Contrast:	Mix2_Rhizo_Alixan_Mix3_Rhizo_Alixan
	average	sd	ratio	ava	avb	cumsum	p
Patescibacteria	0.014618	0.010438	1.401000	14.870000	14.650000	0.225	0.883
Proteobacteria	0.013910	0.007850	1.772000	43.360000	43.480000	0.439	0.364
Actinobacteria	0.009777	0.009471	1.032000	5.990000	7.650000	0.590	0.590
Acidobacteria	0.009215	0.007684	1.199000	16.760000	15.180000	0.731	0.712
Planctomycetes	0.004253	0.002504	1.698000	6.530000	6.740000	0.797	0.593
Gemmatimonadetes	0.003683	0.002057	1.791000	4.000000	3.630000	0.854	0.580
Chloroflexi	0.002641	0.002483	1.064000	5.160000	5.370000	0.894	0.763
Armatimonadetes	0.002109	0.000585	3.608000	1.170000	1.270000	0.927	0.199
Bacteroidetes	0.001831	0.001142	1.604000	0.600000	0.240000	0.955	0.526
Firmicutes	0.001085	0.000794	1.367000	0.230000	0.380000	0.972	0.817
WS2	0.000526	0.000329	1.598000	0.180000	0.270000	0.980	0.044	*
Cyanobacteria	0.000342	0.000226	1.510000	0.610000	0.670000	0.985	0.953
Verrucomicrobia	0.000232	0.000173	1.340000	0.280000	0.270000	0.989	0.551
Nitrospirae	0.000115	0.000111	1.036000	0.050000	0.030000	0.990	0.547
Elusimicrobia	0.000097	0.000079	1.224000	0.060000	0.050000	0.992	0.868
Rokubacteria	0.000088	0.000081	1.097000	0.020000	0.010000	0.993	0.678
Spirochaetes	0.000082	0.000065	1.251000	0.020000	0.030000	0.994	0.580
Lentisphaerae	0.000080	0.000055	1.443000	0.020000	0.020000	0.996	0.744
Latescibacteria	0.000076	0.000045	1.681000	0.020000	0.000000	0.997	0.421
GAL15	0.000072	0.000027	2.694000	0.020000	0.020000	0.998	0.422
WPS.2	0.000050	0.000040	1.246000	0.010000	0.010000	0.999	0.231
FBP	0.000036	0.000022	1.660000	0.030000	0.030000	0.999	0.934
Margulisbacteria	0.000022	0.000017	1.272000	0.000000	0.000000	1.000	0.772
Entotheonellaeota	0.000011	0.000008	1.462000	0.000000	0.000000	1.000	0.975
Hydrogenedentes	0.000010	0.000015	0.667000	0.000000	0.000000	1.000	0.462
Fibrobacteres	0.000010	0.000014	0.667000	0.000000	0.000000	1.000	0.973
Fusobacteria	0.000000	0.000000	NaN	0.000000	0.000000	1.000	0.261
Synergistetes	0.000000	0.000000	NaN	0.000000	0.000000	1.000	0.629
---
Signif.	codes:	0	‘***’	0.001	‘**’	0.01	‘*’	0.05	‘.’	0.1	‘	’	1
Contrast:	Mix2_Rhizo_Alixan_Mix3_Rhizo_Cellule
	average	sd	ratio	ava	avb	cumsum	p
Patescibacteria	0.022643	0.013693	1.653600	14.870000	14.320000	0.237	0.307
Actinobacteria	0.016511	0.008433	1.957800	5.990000	9.290000	0.410	0.034	*
Acidobacteria	0.016438	0.007814	2.103600	16.760000	13.480000	0.582	0.030	*
Proteobacteria	0.015378	0.009886	1.555600	43.360000	44.760000	0.743	0.207
Firmicutes	0.007925	0.010945	0.724000	0.230000	1.740000	0.826	0.193
Gemmatimonadetes	0.005408	0.002462	2.196600	4.000000	2.910000	0.882	0.296
Planctomycetes	0.005140	0.002672	1.923700	6.530000	5.510000	0.936	0.364
Chloroflexi	0.002214	0.001844	1.200700	5.160000	4.830000	0.959	0.865
Bacteroidetes	0.001164	0.001166	0.998600	0.600000	0.780000	0.971	0.865
Armatimonadetes	0.000952	0.000682	1.396400	1.170000	1.130000	0.981	0.963
Cyanobacteria	0.000366	0.000258	1.420100	0.610000	0.540000	0.985	0.943
WS2	0.000318	0.000225	1.412900	0.180000	0.240000	0.989	0.605
Verrucomicrobia	0.000274	0.000143	1.914800	0.280000	0.250000	0.991	0.394
Elusimicrobia	0.000133	0.000081	1.643300	0.060000	0.040000	0.993	0.573
Nitrospirae	0.000129	0.000053	2.451700	0.050000	0.030000	0.994	0.386
GAL15	0.000081	0.000046	1.745300	0.020000	0.010000	0.995	0.339
FBP	0.000081	0.000065	1.239100	0.030000	0.030000	0.996	0.596
Spirochaetes	0.000077	0.000057	1.358900	0.020000	0.010000	0.997	0.690
Rokubacteria	0.000071	0.000042	1.693800	0.020000	0.020000	0.997	0.844
Lentisphaerae	0.000059	0.000026	2.248800	0.020000	0.020000	0.998	0.889
Entotheonellaeota	0.000055	0.000053	1.025300	0.000000	0.010000	0.999	0.169
WPS.2	0.000041	0.000027	1.484100	0.010000	0.010000	0.999	0.418
Latescibacteria	0.000030	0.000020	1.491300	0.020000	0.020000	0.999	0.976
Hydrogenedentes	0.000027	0.000029	0.915500	0.000000	0.000000	1.000	0.082	.
Margulisbacteria	0.000023	0.000020	1.188800	0.000000	0.000000	1.000	0.731
Synergistetes	0.000011	0.000016	0.666700	0.000000	0.000000	1.000	0.290
Fibrobacteres	0.000005	0.000008	0.666700	0.000000	0.000000	1.000	0.991
Fusobacteria	0.000000	0.000000	NaN	0.000000	0.000000	1.000	0.252
---
Signif.	codes:	0	‘***’	0.001	‘**’	0.01	‘*’	0.05	‘.’	0.1	‘	’	1
Contrast:	Mix2_Rhizo_Alixan_PB2_Rhizo_Alixan
	average	sd	ratio	ava	avb	cumsum	p
Acidobacteria	0.024551	0.004326	5.675000	16.760000	11.850000	0.263	0.001	***
Patescibacteria	0.018758	0.012222	1.535000	14.870000	17.770000	0.464	0.592
Proteobacteria	0.015306	0.009120	1.678000	43.360000	44.720000	0.628	0.239
Actinobacteria	0.008056	0.004245	1.898000	5.990000	7.600000	0.715	0.808
Firmicutes	0.007640	0.008728	0.875000	0.230000	1.700000	0.797	0.238
Planctomycetes	0.005071	0.004272	1.187000	6.530000	5.770000	0.851	0.392
Gemmatimonadetes	0.004755	0.002286	2.080000	4.000000	3.040000	0.902	0.321
Chloroflexi	0.003203	0.002108	1.519000	5.160000	4.530000	0.936	0.633
Bacteroidetes	0.002272	0.000886	2.565000	0.600000	0.660000	0.961	0.305
Armatimonadetes	0.001110	0.000721	1.539000	1.170000	0.980000	0.973	0.912
Cyanobacteria	0.000687	0.000478	1.439000	0.610000	0.730000	0.980	0.593
Verrucomicrobia	0.000291	0.000143	2.037000	0.280000	0.240000	0.983	0.358
WS2	0.000228	0.000152	1.502000	0.180000	0.200000	0.986	0.856
Elusimicrobia	0.000211	0.000072	2.922000	0.060000	0.020000	0.988	0.046	*
Fibrobacteres	0.000208	0.000232	0.897000	0.000000	0.040000	0.990	0.007	**
Nitrospirae	0.000179	0.000119	1.500000	0.050000	0.020000	0.992	0.055	.
Rokubacteria	0.000133	0.000084	1.592000	0.020000	0.030000	0.993	0.116
Lentisphaerae	0.000130	0.000072	1.815000	0.020000	0.020000	0.995	0.352
GAL15	0.000098	0.000074	1.322000	0.020000	0.000000	0.996	0.176
Spirochaetes	0.000090	0.000070	1.274000	0.020000	0.020000	0.997	0.431
FBP	0.000089	0.000063	1.409000	0.030000	0.020000	0.998	0.497
Fusobacteria	0.000071	0.000106	0.667000	0.000000	0.010000	0.998	0.001	***
Latescibacteria	0.000058	0.000042	1.376000	0.020000	0.010000	0.999	0.715
WPS.2	0.000034	0.000028	1.179000	0.010000	0.010000	0.999	0.592
Margulisbacteria	0.000023	0.000020	1.188000	0.000000	0.000000	1.000	0.747
Entotheonellaeota	0.000022	0.000024	0.916000	0.000000	0.000000	1.000	0.894
Hydrogenedentes	0.000010	0.000015	0.667000	0.000000	0.000000	1.000	0.445
Synergistetes	0.000000	0.000000	NaN	0.000000	0.000000	1.000	0.589
---
Signif.	codes:	0	‘***’	0.001	‘**’	0.01	‘*’	0.05	‘.’	0.1	‘	’	1
Contrast:	Mix2_Rhizo_Alixan_PB2_Rhizo_Cellule
	average	sd	ratio	ava	avb	cumsum	p
Acidobacteria	0.017623	0.005364	3.285000	16.760000	13.240000	0.220	0.020	*
Actinobacteria	0.015853	0.006027	2.630000	5.990000	9.160000	0.419	0.048	*
Proteobacteria	0.015143	0.006986	2.168000	43.360000	44.620000	0.608	0.223
Patescibacteria	0.012941	0.009874	1.311000	14.870000	15.240000	0.770	0.936
Gemmatimonadetes	0.005192	0.002338	2.221000	4.000000	2.960000	0.835	0.280
Planctomycetes	0.003768	0.003085	1.222000	6.530000	6.030000	0.882	0.696
Bacteroidetes	0.002306	0.002260	1.020000	0.600000	1.060000	0.911	0.316
Chloroflexi	0.002007	0.001189	1.688000	5.160000	4.880000	0.936	0.926
Firmicutes	0.001858	0.001643	1.130000	0.230000	0.580000	0.960	0.505
Armatimonadetes	0.001567	0.000509	3.076000	1.170000	0.850000	0.979	0.639
Cyanobacteria	0.000432	0.000321	1.347000	0.610000	0.640000	0.985	0.892
Verrucomicrobia	0.000246	0.000235	1.046000	0.280000	0.310000	0.988	0.457
WS2	0.000185	0.000132	1.396000	0.180000	0.180000	0.990	0.944
Elusimicrobia	0.000149	0.000076	1.967000	0.060000	0.030000	0.992	0.372
Spirochaetes	0.000088	0.000065	1.367000	0.020000	0.020000	0.993	0.469
GAL15	0.000076	0.000024	3.193000	0.020000	0.010000	0.994	0.339
Latescibacteria	0.000073	0.000048	1.533000	0.020000	0.020000	0.995	0.435
Rokubacteria	0.000072	0.000057	1.256000	0.020000	0.020000	0.996	0.822
Fibrobacteres	0.000069	0.000025	2.722000	0.000000	0.010000	0.997	0.266
Lentisphaerae	0.000067	0.000048	1.408000	0.020000	0.020000	0.998	0.861
Nitrospirae	0.000058	0.000045	1.270000	0.050000	0.050000	0.998	0.975
Entotheonellaeota	0.000046	0.000031	1.449000	0.000000	0.010000	0.999	0.300
FBP	0.000039	0.000035	1.142000	0.030000	0.040000	0.999	0.905
WPS.2	0.000026	0.000015	1.756000	0.010000	0.000000	1.000	0.737
Margulisbacteria	0.000019	0.000014	1.371000	0.000000	0.000000	1.000	0.830
Hydrogenedentes	0.000010	0.000015	0.667000	0.000000	0.000000	1.000	0.437
Fusobacteria	0.000000	0.000000	NaN	0.000000	0.000000	1.000	0.259
Synergistetes	0.000000	0.000000	NaN	0.000000	0.000000	1.000	0.603
---
Signif.	codes:	0	‘***’	0.001	‘**’	0.01	‘*’	0.05	‘.’	0.1	‘	’	1
Contrast:	Mix2_Rhizo_Cellule_Mix3_Rhizo_Alixan
	average	sd	ratio	ava	avb	cumsum	p
Patescibacteria	0.021505	0.015518	1.386000	10.450000	14.650000	0.252	0.377
Actinobacteria	0.016450	0.010707	1.536000	10.930000	7.650000	0.445	0.042	*
Proteobacteria	0.010424	0.006560	1.589000	43.180000	43.480000	0.568	0.835
Acidobacteria	0.009627	0.005971	1.612000	13.860000	15.180000	0.681	0.629
Chloroflexi	0.007730	0.004681	1.651000	6.780000	5.370000	0.771	0.050	*
Gemmatimonadetes	0.006816	0.005082	1.341000	4.820000	3.630000	0.851	0.131
Planctomycetes	0.004728	0.003770	1.254000	7.430000	6.740000	0.907	0.439
Armatimonadetes	0.002628	0.001378	1.908000	0.860000	1.270000	0.938	0.039	*
Cyanobacteria	0.001599	0.000235	6.793000	0.350000	0.670000	0.956	0.001	***
Bacteroidetes	0.001225	0.000682	1.798000	0.420000	0.240000	0.971	0.830
Firmicutes	0.000828	0.000746	1.109000	0.250000	0.380000	0.980	0.852
WS2	0.000473	0.000291	1.623000	0.200000	0.270000	0.986	0.099	.
Verrucomicrobia	0.000199	0.000120	1.660000	0.240000	0.270000	0.988	0.708
Rokubacteria	0.000156	0.000072	2.150000	0.040000	0.010000	0.990	0.028	*
Spirochaetes	0.000142	0.000040	3.541000	0.000000	0.030000	0.992	0.018	*
Elusimicrobia	0.000125	0.000074	1.688000	0.030000	0.050000	0.993	0.639
Latescibacteria	0.000115	0.000054	2.140000	0.030000	0.000000	0.995	0.022	*
Nitrospirae	0.000104	0.000066	1.580000	0.030000	0.030000	0.996	0.675
GAL15	0.000092	0.000066	1.399000	0.020000	0.020000	0.997	0.254
Lentisphaerae	0.000064	0.000051	1.261000	0.010000	0.020000	0.998	0.893
WPS.2	0.000049	0.000053	0.913000	0.000000	0.010000	0.998	0.245
Entotheonellaeota	0.000044	0.000032	1.394000	0.010000	0.000000	0.999	0.342
Margulisbacteria	0.000042	0.000034	1.226000	0.010000	0.000000	0.999	0.336
FBP	0.000034	0.000025	1.362000	0.030000	0.030000	1.000	0.931
Fibrobacteres	0.000023	0.000025	0.931000	0.000000	0.000000	1.000	0.848
Synergistetes	0.000010	0.000015	0.667000	0.000000	0.000000	1.000	0.459
Fusobacteria	0.000000	0.000000	NaN	0.000000	0.000000	1.000	0.251
Hydrogenedentes	0.000000	0.000000	NaN	0.000000	0.000000	1.000	0.603
---
Signif.	codes:	0	‘***’	0.001	‘**’	0.01	‘*’	0.05	‘.’	0.1	‘	’	1
Contrast:	Mix2_Rhizo_Cellule_Mix3_Rhizo_Cellule
	average	sd	ratio	ava	avb	cumsum	p
Patescibacteria	0.024512	0.020474	1.197000	10.450000	14.320000	0.257	0.190
Proteobacteria	0.012328	0.009581	1.287000	43.180000	44.760000	0.386	0.596
Actinobacteria	0.009793	0.005844	1.676000	10.930000	9.290000	0.489	0.598
Chloroflexi	0.009756	0.005073	1.923000	6.780000	4.830000	0.591	0.009	**
Planctomycetes	0.009630	0.002765	3.482000	7.430000	5.510000	0.692	0.003	**
Gemmatimonadetes	0.009540	0.005343	1.786000	4.820000	2.910000	0.792	0.005	**
Firmicutes	0.007581	0.011102	0.683000	0.250000	1.740000	0.871	0.262
Acidobacteria	0.006918	0.004377	1.581000	13.860000	13.480000	0.944	0.940
Bacteroidetes	0.001804	0.001370	1.317000	0.420000	0.780000	0.963	0.559
Armatimonadetes	0.001452	0.001039	1.397000	0.860000	1.130000	0.978	0.715
Cyanobacteria	0.000953	0.000290	3.287000	0.350000	0.540000	0.988	0.181
WS2	0.000266	0.000178	1.490000	0.200000	0.240000	0.991	0.758
Verrucomicrobia	0.000137	0.000085	1.603000	0.240000	0.250000	0.992	0.960
Elusimicrobia	0.000094	0.000080	1.187000	0.030000	0.040000	0.993	0.850
GAL15	0.000094	0.000085	1.110000	0.020000	0.010000	0.994	0.239
FBP	0.000081	0.000065	1.240000	0.030000	0.030000	0.995	0.596
Rokubacteria	0.000077	0.000074	1.037000	0.040000	0.020000	0.996	0.792
Nitrospirae	0.000067	0.000052	1.274000	0.030000	0.030000	0.997	0.933
Spirochaetes	0.000058	0.000067	0.869000	0.000000	0.010000	0.997	0.902
Entotheonellaeota	0.000054	0.000037	1.475000	0.010000	0.010000	0.998	0.174
Margulisbacteria	0.000044	0.000038	1.161000	0.010000	0.000000	0.998	0.275
Lentisphaerae	0.000040	0.000033	1.220000	0.010000	0.020000	0.999	0.979
Latescibacteria	0.000034	0.000031	1.093000	0.030000	0.020000	0.999	0.977
WPS.2	0.000033	0.000038	0.872000	0.000000	0.010000	0.999	0.600
Hydrogenedentes	0.000023	0.000035	0.667000	0.000000	0.000000	1.000	0.094	.
Fibrobacteres	0.000021	0.000026	0.833000	0.000000	0.000000	1.000	0.875
Synergistetes	0.000014	0.000016	0.883000	0.000000	0.000000	1.000	0.248
Fusobacteria	0.000000	0.000000	NaN	0.000000	0.000000	1.000	0.275
---
Signif.	codes:	0	‘***’	0.001	‘**’	0.01	‘*’	0.05	‘.’	0.1	‘	’	1
Contrast:	Mix2_Rhizo_Cellule_PB2_Rhizo_Alixan
	average	sd	ratio	ava	avb	cumsum	p
Patescibacteria	0.036590	0.015022	2.436000	10.450000	17.770000	0.309	0.004	**
Actinobacteria	0.016670	0.003601	4.631000	10.930000	7.600000	0.450	0.023	*
Proteobacteria	0.012230	0.008775	1.394000	43.180000	44.720000	0.554	0.625
Chloroflexi	0.011270	0.004956	2.274000	6.780000	4.530000	0.649	0.002	**
Acidobacteria	0.010040	0.005144	1.952000	13.860000	11.850000	0.734	0.577
Gemmatimonadetes	0.008890	0.005264	1.688000	4.820000	3.040000	0.809	0.010	**
Planctomycetes	0.008330	0.005575	1.495000	7.430000	5.770000	0.880	0.016	*
Firmicutes	0.007530	0.008690	0.867000	0.250000	1.700000	0.943	0.274
Bacteroidetes	0.002580	0.000708	3.644000	0.420000	0.660000	0.965	0.184
Cyanobacteria	0.001900	0.000566	3.351000	0.350000	0.730000	0.981	0.001	***
Armatimonadetes	0.000670	0.000815	0.828000	0.860000	0.980000	0.987	0.996
WS2	0.000200	0.000141	1.434000	0.200000	0.200000	0.989	0.911
Fibrobacteres	0.000200	0.000222	0.911000	0.000000	0.040000	0.990	0.026	*
Nitrospirae	0.000140	0.000075	1.871000	0.030000	0.020000	0.992	0.246
Rokubacteria	0.000120	0.000078	1.547000	0.040000	0.030000	0.993	0.221
Lentisphaerae	0.000110	0.000093	1.210000	0.010000	0.020000	0.994	0.470
Verrucomicrobia	0.000110	0.000084	1.321000	0.240000	0.240000	0.995	0.981
GAL15	0.000100	0.000112	0.897000	0.020000	0.000000	0.995	0.163
Spirochaetes	0.000100	0.000084	1.168000	0.000000	0.020000	0.996	0.280
Latescibacteria	0.000090	0.000055	1.737000	0.030000	0.010000	0.997	0.135
FBP	0.000090	0.000065	1.338000	0.030000	0.020000	0.998	0.524
Fusobacteria	0.000070	0.000106	0.667000	0.000000	0.010000	0.998	0.001	***
Elusimicrobia	0.000070	0.000021	3.181000	0.030000	0.020000	0.999	0.973
WPS.2	0.000050	0.000032	1.462000	0.000000	0.010000	0.999	0.272
Entotheonellaeota	0.000040	0.000035	1.192000	0.010000	0.000000	1.000	0.365
Margulisbacteria	0.000040	0.000034	1.158000	0.010000	0.000000	1.000	0.413
Synergistetes	0.000010	0.000015	0.667000	0.000000	0.000000	1.000	0.436
Hydrogenedentes	0.000000	0.000000	NaN	0.000000	0.000000	1.000	0.598
---
Signif.	codes:	0	‘***’	0.001	‘**’	0.01	‘*’	0.05	‘.’	0.1	‘	’	1
Contrast:	Mix2_Rhizo_Cellule_PB2_Rhizo_Cellule
	average	sd	ratio	ava	avb	cumsum	p
Patescibacteria	0.023956	0.014109	1.697900	10.450000	15.240000	0.290	0.196
Proteobacteria	0.010752	0.008620	1.247400	43.180000	44.620000	0.420	0.776
Chloroflexi	0.009503	0.004862	1.954400	6.780000	4.880000	0.535	0.011	*
Gemmatimonadetes	0.009324	0.005287	1.763700	4.820000	2.960000	0.647	0.006	**
Actinobacteria	0.008945	0.005468	1.636000	10.930000	9.160000	0.755	0.718
Planctomycetes	0.007005	0.004345	1.612100	7.430000	6.030000	0.840	0.056	.
Acidobacteria	0.005407	0.003813	1.418000	13.860000	13.240000	0.906	0.981
Bacteroidetes	0.003192	0.002272	1.405000	0.420000	1.060000	0.944	0.069	.
Firmicutes	0.001625	0.001647	0.986600	0.250000	0.580000	0.964	0.607
Cyanobacteria	0.001418	0.000528	2.688200	0.350000	0.640000	0.981	0.004	**
Verrucomicrobia	0.000353	0.000161	2.192700	0.240000	0.310000	0.985	0.201
Armatimonadetes	0.000268	0.000184	1.455400	0.860000	0.850000	0.989	0.999
WS2	0.000188	0.000132	1.417600	0.200000	0.180000	0.991	0.934
Spirochaetes	0.000101	0.000085	1.190700	0.000000	0.020000	0.992	0.234
Nitrospirae	0.000098	0.000068	1.444400	0.030000	0.050000	0.993	0.721
Rokubacteria	0.000095	0.000068	1.390100	0.040000	0.020000	0.994	0.567
GAL15	0.000087	0.000078	1.124500	0.020000	0.010000	0.995	0.261
Latescibacteria	0.000076	0.000052	1.470500	0.030000	0.020000	0.996	0.413
Fibrobacteres	0.000053	0.000033	1.602400	0.000000	0.010000	0.997	0.333
Elusimicrobia	0.000053	0.000046	1.148000	0.030000	0.030000	0.998	0.988
Lentisphaerae	0.000053	0.000045	1.174800	0.010000	0.020000	0.998	0.942
FBP	0.000041	0.000034	1.192100	0.030000	0.040000	0.999	0.902
Entotheonellaeota	0.000040	0.000033	1.214800	0.010000	0.010000	0.999	0.398
Margulisbacteria	0.000040	0.000029	1.348200	0.010000	0.000000	1.000	0.398
WPS.2	0.000015	0.000013	1.186300	0.000000	0.000000	1.000	0.959
Synergistetes	0.000010	0.000015	0.666700	0.000000	0.000000	1.000	0.417
Fusobacteria	0.000000	0.000000	NaN	0.000000	0.000000	1.000	0.261
Hydrogenedentes	0.000000	0.000000	NaN	0.000000	0.000000	1.000	0.587
---
Signif.	codes:	0	‘***’	0.001	‘**’	0.01	‘*’	0.05	‘.’	0.1	‘	’	1
Contrast:	Mix3_Rhizo_Alixan_Mix3_Rhizo_Cellule
	average	sd	ratio	ava	avb	cumsum	p
Patescibacteria	0.023790	0.015810	1.504800	14.650000	14.320000	0.274	0.209
Actinobacteria	0.012731	0.007538	1.689000	7.650000	9.290000	0.420	0.221
Acidobacteria	0.011237	0.007836	1.434000	15.180000	13.480000	0.550	0.351
Proteobacteria	0.010867	0.006585	1.650300	43.480000	44.760000	0.675	0.780
Firmicutes	0.007802	0.010478	0.744600	0.380000	1.740000	0.765	0.212
Planctomycetes	0.006174	0.004308	1.433200	6.740000	5.510000	0.836	0.145
Gemmatimonadetes	0.003946	0.003504	1.126300	3.630000	2.910000	0.881	0.501
Chloroflexi	0.003455	0.003179	1.087000	5.370000	4.830000	0.921	0.603
Bacteroidetes	0.002687	0.001750	1.535800	0.240000	0.780000	0.952	0.176
Armatimonadetes	0.002168	0.001183	1.832300	1.270000	1.130000	0.977	0.183
Cyanobacteria	0.000645	0.000357	1.806100	0.670000	0.540000	0.984	0.649
WS2	0.000367	0.000176	2.078000	0.270000	0.240000	0.988	0.419
Verrucomicrobia	0.000182	0.000150	1.213400	0.270000	0.250000	0.991	0.818
Nitrospirae	0.000101	0.000049	2.070600	0.030000	0.030000	0.992	0.694
Elusimicrobia	0.000097	0.000075	1.296300	0.050000	0.040000	0.993	0.865
Spirochaetes	0.000097	0.000059	1.639100	0.030000	0.010000	0.994	0.317
Latescibacteria	0.000095	0.000039	2.418100	0.000000	0.020000	0.995	0.107
FBP	0.000092	0.000034	2.700400	0.030000	0.030000	0.996	0.490
Rokubacteria	0.000079	0.000041	1.945200	0.010000	0.020000	0.997	0.767
Lentisphaerae	0.000066	0.000039	1.691400	0.020000	0.020000	0.998	0.854
WPS.2	0.000055	0.000049	1.127500	0.010000	0.010000	0.998	0.095	.
Entotheonellaeota	0.000052	0.000055	0.955100	0.000000	0.010000	0.999	0.197
GAL15	0.000041	0.000033	1.227900	0.020000	0.010000	0.999	0.926
Hydrogenedentes	0.000023	0.000035	0.666700	0.000000	0.000000	1.000	0.109
Fibrobacteres	0.000011	0.000012	0.937400	0.000000	0.000000	1.000	0.970
Synergistetes	0.000011	0.000016	0.666700	0.000000	0.000000	1.000	0.310
Margulisbacteria	0.000005	0.000007	0.666700	0.000000	0.000000	1.000	0.976
Fusobacteria	0.000000	0.000000	NaN	0.000000	0.000000	1.000	0.244
---
Signif.	codes:	0	‘***’	0.001	‘**’	0.01	‘*’	0.05	‘.’	0.1	‘	’	1
Contrast:	Mix3_Rhizo_Alixan_PB2_Rhizo_Alixan
	average	sd	ratio	ava	avb	cumsum	p
Patescibacteria	0.020634	0.015198	1.358000	14.650000	17.770000	0.243	0.433
Acidobacteria	0.016611	0.008938	1.859000	15.180000	11.850000	0.438	0.013	*
Proteobacteria	0.009534	0.007562	1.261000	43.480000	44.720000	0.551	0.873
Actinobacteria	0.008871	0.004638	1.913000	7.650000	7.600000	0.655	0.742
Firmicutes	0.007317	0.008353	0.876000	0.380000	1.700000	0.741	0.306
Planctomycetes	0.006430	0.004716	1.363000	6.740000	5.770000	0.817	0.108
Chloroflexi	0.004354	0.003568	1.220000	5.370000	4.530000	0.868	0.431
Gemmatimonadetes	0.003470	0.003259	1.065000	3.630000	3.040000	0.909	0.619
Bacteroidetes	0.002874	0.001772	1.622000	0.240000	0.660000	0.943	0.149
Armatimonadetes	0.002424	0.001164	2.083000	1.270000	0.980000	0.971	0.074	.
Cyanobacteria	0.000559	0.000333	1.680000	0.670000	0.730000	0.978	0.778
WS2	0.000454	0.000304	1.490000	0.270000	0.200000	0.983	0.117
Verrucomicrobia	0.000215	0.000131	1.641000	0.270000	0.240000	0.986	0.617
Fibrobacteres	0.000205	0.000226	0.907000	0.000000	0.040000	0.988	0.015	*
Rokubacteria	0.000162	0.000102	1.578000	0.010000	0.030000	0.990	0.030	*
Elusimicrobia	0.000142	0.000082	1.738000	0.050000	0.020000	0.992	0.466
Nitrospirae	0.000134	0.000109	1.221000	0.030000	0.020000	0.993	0.346
Lentisphaerae	0.000122	0.000098	1.241000	0.020000	0.020000	0.995	0.379
Spirochaetes	0.000091	0.000061	1.499000	0.030000	0.020000	0.996	0.434
GAL15	0.000078	0.000024	3.174000	0.020000	0.000000	0.997	0.315
Fusobacteria	0.000071	0.000106	0.667000	0.000000	0.010000	0.998	0.001	***
FBP	0.000064	0.000053	1.191000	0.030000	0.020000	0.998	0.732
WPS.2	0.000051	0.000034	1.501000	0.010000	0.010000	0.999	0.199
Latescibacteria	0.000042	0.000034	1.221000	0.000000	0.010000	1.000	0.929
Entotheonellaeota	0.000022	0.000021	1.037000	0.000000	0.000000	1.000	0.905
Margulisbacteria	0.000017	0.000020	0.863000	0.000000	0.000000	1.000	0.857
Hydrogenedentes	0.000000	0.000000	NaN	0.000000	0.000000	1.000	0.589
Synergistetes	0.000000	0.000000	NaN	0.000000	0.000000	1.000	0.607
---
Signif.	codes:	0	‘***’	0.001	‘**’	0.01	‘*’	0.05	‘.’	0.1	‘	’	1
Contrast:	Mix3_Rhizo_Alixan_PB2_Rhizo_Cellule
	average	sd	ratio	ava	avb	cumsum	p
Patescibacteria	0.015566	0.012124	1.283900	14.650000	15.240000	0.224	0.826
Actinobacteria	0.011531	0.006565	1.756300	7.650000	9.160000	0.390	0.374
Acidobacteria	0.011307	0.007183	1.574100	15.180000	13.240000	0.553	0.359
Proteobacteria	0.008583	0.006109	1.405100	43.480000	44.620000	0.676	0.936
Planctomycetes	0.005295	0.003525	1.502000	6.740000	6.030000	0.753	0.336
Bacteroidetes	0.004075	0.002519	1.617400	0.240000	1.060000	0.811	0.005	**
Gemmatimonadetes	0.003703	0.003477	1.065100	3.630000	2.960000	0.865	0.582
Chloroflexi	0.003191	0.002921	1.092500	5.370000	4.880000	0.910	0.635
Armatimonadetes	0.002631	0.001409	1.867200	1.270000	0.850000	0.948	0.031	*
Firmicutes	0.001557	0.001354	1.150000	0.380000	0.580000	0.971	0.638
WS2	0.000506	0.000329	1.539400	0.270000	0.180000	0.978	0.052	.
Cyanobacteria	0.000494	0.000289	1.708900	0.670000	0.640000	0.985	0.841
Verrucomicrobia	0.000223	0.000178	1.257700	0.270000	0.310000	0.988	0.568
Nitrospirae	0.000125	0.000095	1.319400	0.030000	0.050000	0.990	0.401
Latescibacteria	0.000105	0.000079	1.326800	0.000000	0.020000	0.992	0.061	.
Elusimicrobia	0.000099	0.000058	1.706500	0.050000	0.030000	0.993	0.842
Spirochaetes	0.000082	0.000055	1.500300	0.030000	0.020000	0.994	0.579
Rokubacteria	0.000073	0.000057	1.290900	0.010000	0.020000	0.995	0.813
Lentisphaerae	0.000072	0.000056	1.289800	0.020000	0.020000	0.996	0.801
Fibrobacteres	0.000060	0.000029	2.045400	0.000000	0.010000	0.997	0.266
FBP	0.000058	0.000045	1.281900	0.030000	0.040000	0.998	0.779
WPS.2	0.000046	0.000050	0.932200	0.010000	0.000000	0.999	0.288
Entotheonellaeota	0.000045	0.000029	1.546900	0.000000	0.010000	1.000	0.346
GAL15	0.000027	0.000020	1.360900	0.020000	0.010000	1.000	0.995
Margulisbacteria	0.000010	0.000009	1.168700	0.000000	0.000000	1.000	0.933
Fusobacteria	0.000000	0.000000	NaN	0.000000	0.000000	1.000	0.238
Hydrogenedentes	0.000000	0.000000	NaN	0.000000	0.000000	1.000	0.594
Synergistetes	0.000000	0.000000	NaN	0.000000	0.000000	1.000	0.643
---
Signif.	codes:	0	‘***’	0.001	‘**’	0.01	‘*’	0.05	‘.’	0.1	‘	’	1
Contrast:	Mix3_Rhizo_Cellule_PB2_Rhizo_Alixan
	average	sd	ratio	ava	avb	cumsum	p
Patescibacteria	0.026524	0.019659	1.349200	14.320000	17.770000	0.336	0.105
Firmicutes	0.010074	0.009576	1.052000	1.740000	1.700000	0.464	0.033	*
Proteobacteria	0.010025	0.005748	1.744200	44.760000	44.720000	0.592	0.845
Acidobacteria	0.008858	0.006564	1.349500	13.480000	11.850000	0.704	0.754
Actinobacteria	0.008588	0.007653	1.122200	9.290000	7.600000	0.813	0.766
Planctomycetes	0.004523	0.001610	2.809000	5.510000	5.770000	0.870	0.504
Chloroflexi	0.002331	0.001924	1.211400	4.830000	4.530000	0.900	0.845
Bacteroidetes	0.002309	0.001606	1.437500	0.780000	0.660000	0.929	0.297
Gemmatimonadetes	0.001753	0.001337	1.310700	2.910000	3.040000	0.951	0.960
Armatimonadetes	0.001225	0.000994	1.232200	1.130000	0.980000	0.967	0.869
Cyanobacteria	0.000960	0.000596	1.612000	0.540000	0.730000	0.979	0.169
WS2	0.000260	0.000179	1.454200	0.240000	0.200000	0.982	0.776
Fibrobacteres	0.000207	0.000229	0.902700	0.000000	0.040000	0.985	0.009	**
Verrucomicrobia	0.000138	0.000092	1.503500	0.250000	0.240000	0.987	0.950
Rokubacteria	0.000135	0.000043	3.142800	0.020000	0.030000	0.989	0.101
Nitrospirae	0.000128	0.000043	2.970600	0.030000	0.020000	0.990	0.371
Lentisphaerae	0.000126	0.000057	2.209500	0.020000	0.020000	0.992	0.357
FBP	0.000110	0.000067	1.652400	0.030000	0.020000	0.993	0.311
Elusimicrobia	0.000101	0.000089	1.131600	0.040000	0.020000	0.994	0.832
Spirochaetes	0.000093	0.000067	1.395100	0.010000	0.020000	0.996	0.369
Latescibacteria	0.000075	0.000040	1.848600	0.020000	0.010000	0.997	0.410
Fusobacteria	0.000071	0.000106	0.666700	0.000000	0.010000	0.997	0.001	***
Entotheonellaeota	0.000056	0.000047	1.195900	0.010000	0.000000	0.998	0.156
WPS.2	0.000049	0.000030	1.666100	0.010000	0.010000	0.999	0.233
GAL15	0.000049	0.000039	1.270800	0.010000	0.000000	0.999	0.829
Hydrogenedentes	0.000023	0.000035	0.666700	0.000000	0.000000	1.000	0.105
Margulisbacteria	0.000015	0.000023	0.666700	0.000000	0.000000	1.000	0.870
Synergistetes	0.000011	0.000016	0.666700	0.000000	0.000000	1.000	0.288
---
Signif.	codes:	0	‘***’	0.001	‘**’	0.01	‘*’	0.05	‘.’	0.1	‘	’	1
Contrast:	Mix3_Rhizo_Cellule_PB2_Rhizo_Cellule
	average	sd	ratio	ava	avb	cumsum	p
Patescibacteria	0.023547	0.014749	1.596500	14.320000	15.240000	0.355	0.256
Proteobacteria	0.008149	0.006258	1.302100	44.760000	44.620000	0.478	0.947
Firmicutes	0.008022	0.009692	0.827700	1.740000	0.580000	0.599	0.160
Actinobacteria	0.006753	0.005349	1.262500	9.290000	9.160000	0.701	0.901
Acidobacteria	0.006521	0.004593	1.419900	13.480000	13.240000	0.800	0.941
Planctomycetes	0.003773	0.001802	2.094200	5.510000	6.030000	0.857	0.713
Bacteroidetes	0.002219	0.001890	1.173600	0.780000	1.060000	0.890	0.339
Chloroflexi	0.002028	0.001327	1.527500	4.830000	4.880000	0.921	0.906
Gemmatimonadetes	0.001764	0.001248	1.413600	2.910000	2.960000	0.947	0.973
Armatimonadetes	0.001500	0.001005	1.492500	1.130000	0.850000	0.970	0.689
Cyanobacteria	0.000567	0.000482	1.178300	0.540000	0.640000	0.979	0.758
Verrucomicrobia	0.000332	0.000182	1.826900	0.250000	0.310000	0.984	0.239
WS2	0.000314	0.000190	1.656900	0.240000	0.180000	0.988	0.617
Nitrospirae	0.000118	0.000071	1.669500	0.030000	0.050000	0.990	0.481
FBP	0.000090	0.000078	1.156900	0.030000	0.040000	0.991	0.497
Spirochaetes	0.000089	0.000069	1.287700	0.010000	0.020000	0.993	0.451
Elusimicrobia	0.000072	0.000066	1.092300	0.040000	0.030000	0.994	0.959
Latescibacteria	0.000070	0.000043	1.650200	0.020000	0.020000	0.995	0.514
Fibrobacteres	0.000064	0.000027	2.422100	0.000000	0.010000	0.996	0.265
Entotheonellaeota	0.000055	0.000034	1.626000	0.010000	0.010000	0.997	0.155
Lentisphaerae	0.000051	0.000029	1.780900	0.020000	0.020000	0.998	0.948
Rokubacteria	0.000050	0.000029	1.683400	0.020000	0.020000	0.998	0.955
WPS.2	0.000036	0.000032	1.126200	0.010000	0.000000	0.999	0.551
GAL15	0.000035	0.000028	1.244500	0.010000	0.010000	0.999	0.977
Hydrogenedentes	0.000023	0.000035	0.666700	0.000000	0.000000	1.000	0.101
Margulisbacteria	0.000012	0.000009	1.261700	0.000000	0.000000	1.000	0.929
Synergistetes	0.000011	0.000016	0.666700	0.000000	0.000000	1.000	0.283
Fusobacteria	0.000000	0.000000	NaN	0.000000	0.000000	1.000	0.238
Contrast:	PB2_Rhizo_Alixan_PB2_Rhizo_Cellule
	average	sd	ratio	ava	avb	cumsum	p
Patescibacteria	0.018419	0.012974	1.420000	17.770000	15.240000	0.288	0.651
Proteobacteria	0.008211	0.004902	1.675000	44.720000	44.620000	0.416	0.952
Actinobacteria	0.007797	0.005131	1.519000	7.600000	9.160000	0.538	0.820
Acidobacteria	0.007347	0.004276	1.718000	11.850000	13.240000	0.653	0.911
Firmicutes	0.007132	0.007828	0.911000	1.700000	0.580000	0.764	0.347
Planctomycetes	0.004635	0.003572	1.298000	5.770000	6.030000	0.837	0.484
Bacteroidetes	0.002998	0.002409	1.245000	0.660000	1.060000	0.884	0.100	.
Chloroflexi	0.002439	0.001403	1.738000	4.530000	4.880000	0.922	0.829
Gemmatimonadetes	0.001725	0.001018	1.694000	3.040000	2.960000	0.949	0.974
Armatimonadetes	0.000749	0.000789	0.949000	0.980000	0.850000	0.961	0.989
Cyanobacteria	0.000709	0.000527	1.344000	0.730000	0.640000	0.972	0.556
Verrucomicrobia	0.000383	0.000158	2.421000	0.240000	0.310000	0.978	0.155
WS2	0.000205	0.000155	1.326000	0.200000	0.180000	0.981	0.910
Fibrobacteres	0.000185	0.000194	0.954000	0.040000	0.010000	0.984	0.125
Nitrospirae	0.000178	0.000110	1.612000	0.020000	0.050000	0.987	0.054	.
Rokubacteria	0.000137	0.000060	2.275000	0.030000	0.020000	0.989	0.103
Lentisphaerae	0.000124	0.000079	1.572000	0.020000	0.020000	0.991	0.364
FBP	0.000113	0.000074	1.526000	0.020000	0.040000	0.992	0.299
Spirochaetes	0.000093	0.000077	1.215000	0.020000	0.020000	0.994	0.354
Latescibacteria	0.000092	0.000073	1.252000	0.010000	0.020000	0.995	0.167
Fusobacteria	0.000071	0.000106	0.667000	0.010000	0.000000	0.997	0.001	***
GAL15	0.000063	0.000020	3.222000	0.000000	0.010000	0.997	0.590
Elusimicrobia	0.000062	0.000031	1.988000	0.020000	0.030000	0.998	0.975
Entotheonellaeota	0.000042	0.000034	1.230000	0.000000	0.010000	0.999	0.394
WPS.2	0.000040	0.000031	1.276000	0.010000	0.000000	1.000	0.431
Margulisbacteria	0.000019	0.000015	1.319000	0.000000	0.000000	1.000	0.812
Hydrogenedentes	0.000000	0.000000	NaN	0.000000	0.000000	1.000	0.563
Synergistetes	0.000000	0.000000	NaN	0.000000	0.000000	1.000	0.634
---
Signif.	codes:	0	‘***’	0.001	‘**’	0.01	‘*’	0.05	‘.’	0.1	‘	’	1
Permutation:	free
Number	of	permutations:	999

## Sheet: Feuil3
$non_inoculated_Rhizo_Alixan_non_inoculated_Rhizo_Cellule
	Proteobacteria	Patescibacteria	Acidobacteria						Proteobacteria
	0.3710517	0.5970863	0.7154761						Patescibacteria
									Acidobacteria
$non_inoculated_Rhizo_Alixan_Mix2_Rhizo_Alixan									Patescibacteria
Patescibacteria	Proteobacteria	Actinobacteria	Acidobacteria						Proteobacteria
	0.2645348	0.5070155	0.6386673	0.7453089					Actinobacteria
									Acidobacteria
$non_inoculated_Rhizo_Alixan_Mix2_Rhizo_Cellule
	Patescibacteria	Actinobacteria	Proteobacteria	Gemmatimonadetes
	0.3458015	0.5062206	0.6271935	0.7141260
$non_inoculated_Rhizo_Alixan_Mix3_Rhizo_Alixan
Patescibacteria	Proteobacteria	Actinobacteria	Acidobacteria
	0.2644273	0.4759766	0.6075359	0.7113690
$non_inoculated_Rhizo_Alixan_Mix3_Rhizo_Cellule
Patescibacteria	Proteobacteria	Actinobacteria	Acidobacteria
	0.3004523	0.5358183	0.6563434	0.7707166
$non_inoculated_Rhizo_Alixan_PB2_Rhizo_Alixan
	Proteobacteria	Acidobacteria	Patescibacteria	Firmicutes
	0.2582537	0.4834353	0.6301178	0.7193167
$non_inoculated_Rhizo_Alixan_PB2_Rhizo_Cellule
	Proteobacteria	Patescibacteria	Acidobacteria	Actinobacteria
	0.2810212	0.4949600	0.6505782	0.7829416
$non_inoculated_Rhizo_Cellule_Mix2_Rhizo_Alixan
	Proteobacteria	Acidobacteria	Patescibacteria	Actinobacteria
	0.2827490	0.4893350	0.6688310	0.7720586
$non_inoculated_Rhizo_Cellule_Mix2_Rhizo_Cellule
Patescibacteria	Actinobacteria	Proteobacteria	Chloroflexi
	0.2375156	0.4395339	0.5902340	0.7135780
$non_inoculated_Rhizo_Cellule_Mix3_Rhizo_Alixan
Patescibacteria	Proteobacteria	Acidobacteria	Actinobacteria
	0.2328656	0.4158741	0.5712272	0.7023008
$non_inoculated_Rhizo_Cellule_Mix3_Rhizo_Cellule
Patescibacteria	Actinobacteria	Acidobacteria	Proteobacteria	Firmicutes
	0.3157885	0.4632376	0.5889449	0.6993507	0.8054886
$non_inoculated_Rhizo_Cellule_PB2_Rhizo_Alixan
Patescibacteria	Acidobacteria	Proteobacteria	Firmicutes
	0.2858269	0.4720573	0.6068435	0.7219674
$non_inoculated_Rhizo_Cellule_PB2_Rhizo_Cellule
Patescibacteria	Actinobacteria	Acidobacteria	Proteobacteria	Armatimonadetes
	0.2289172	0.4102447	0.5565108	0.6911465	0.7426136
$Mix2_Rhizo_Alixan_Mix2_Rhizo_Cellule
	Actinobacteria	Patescibacteria	Acidobacteria	Proteobacteria
	0.2491225	0.4716705	0.6178229	0.7624558
$Mix2_Rhizo_Alixan_Mix3_Rhizo_Alixan
Patescibacteria	Proteobacteria	Actinobacteria	Acidobacteria
	0.2250032	0.4391016	0.5895937	0.7314267
$Mix2_Rhizo_Alixan_Mix3_Rhizo_Cellule
Patescibacteria	Actinobacteria	Acidobacteria	Proteobacteria
	0.2369639	0.4097534	0.5817789	0.7427177
$Mix2_Rhizo_Alixan_PB2_Rhizo_Alixan
	Acidobacteria	Patescibacteria	Proteobacteria	Actinobacteria
	0.2631832	0.4642638	0.6283410	0.7147025
$Mix2_Rhizo_Alixan_PB2_Rhizo_Cellule
	Acidobacteria	Actinobacteria	Proteobacteria	Patescibacteria
	0.2205200	0.4188934	0.6083877	0.7703229
$Mix2_Rhizo_Cellule_Mix3_Rhizo_Alixan
Patescibacteria	Actinobacteria	Proteobacteria	Acidobacteria	Chloroflexi
	0.2523093	0.4453094	0.5676164	0.6805661	0.7712652
$Mix2_Rhizo_Cellule_Mix3_Rhizo_Cellule
	Patescibacteria	Proteobacteria	Actinobacteria	Chloroflexi	Planctomycetes
	0.2569250	0.3861453	0.4887954	0.5910519	0.6919874
Gemmatimonadetes
	0.7919785
$Mix2_Rhizo_Cellule_PB2_Rhizo_Alixan
Patescibacteria	Actinobacteria	Proteobacteria	Chloroflexi	Acidobacteria
	0.3094421	0.4504335	0.5538547	0.6491452	0.7340694
$Mix2_Rhizo_Cellule_PB2_Rhizo_Cellule
	Patescibacteria	Proteobacteria	Chloroflexi	Gemmatimonadetes	Actinobacteria
	0.2896798	0.4196994	0.5346066	0.6473546	0.7555192
$Mix3_Rhizo_Alixan_Mix3_Rhizo_Cellule
Patescibacteria	Actinobacteria	Acidobacteria	Proteobacteria	Firmicutes
	0.2738375	0.4203811	0.5497270	0.6748135	0.7646144
$Mix3_Rhizo_Alixan_PB2_Rhizo_Alixan
Patescibacteria	Acidobacteria	Proteobacteria	Actinobacteria	Firmicutes
	0.2429084	0.4384527	0.5506904	0.6551243	0.7412573
$Mix3_Rhizo_Alixan_PB2_Rhizo_Cellule
Patescibacteria	Actinobacteria	Acidobacteria	Proteobacteria	Planctomycetes
	0.2240850	0.3900828	0.5528506	0.6764161	0.7526357
$Mix3_Rhizo_Cellule_PB2_Rhizo_Alixan
Patescibacteria	Firmicutes	Proteobacteria	Acidobacteria
	0.3365323	0.4643510	0.5915447	0.7039257
$Mix3_Rhizo_Cellule_PB2_Rhizo_Cellule
Patescibacteria	Proteobacteria	Firmicutes	Actinobacteria
	0.3553519	0.4783224	0.5993795	0.7012911
$PB2_Rhizo_Alixan_PB2_Rhizo_Cellule
Patescibacteria	Proteobacteria	Actinobacteria	Acidobacteria	Firmicutes
	0.2879335	0.4162937	0.5381797	0.6530296	0.7645159
